# Supplementary material for: G-quadruplexes formed by Varicella-Zoster virus reiteration sequences suppress expression of glycoprotein C and regulate viral cell-to-cell spread
Source: PLoS Pathog. 2023 Jan 11;19(1):e1011095. doi: 10.1371/journal.ppat.1011095 (PMC9873165; doi:10.1371/journal.ppat.1011095)
Supplement: S1 Appendix — (XLSX) [file ppat.1011095.s001.xlsx]

## Sheet: Dumas_G4s
Start	End	Length	Strand	Sequence	Type	GQ ID	ORF	R
68	92	24	+	GGGGCGACCATCGGGGGGGATGGG	Long_loop	GQ1
70	92	22	+	GGCGACCATCGGGGGGGATGGG	Bulge	GQ2
80	105	25	+	GGGGGGGATGGGATTTTTTGCCGGG	Long_loop	GQ3
230	274	44	-	CCCCCAGCATGGATGACGTTGCGACCCCCATCCCCTACCTACCC	Long_loop	GQ4	ORF0
254	309	55	-	CCCCCATCCCCTACCTACCCACATACGCCGAGGCCGTGGCAGACGCGCCCCCCCC	Long_loop	GQ5	ORF0
261	309	48	-	CCCCTACCTACCCACATACGCCGAGGCCGTGGCAGACGCGCCCCCCCC	Long_loop	GQ6	ORF0
1712	1737	25	-	CCCACTCTCCCAACCCTAACAGCCC	Conventional	GQ7	ORF2
1713	1737	24	-	CCACTCTCCCAACCCTAACAGCCC	Bulge	GQ8	ORF2
2534	2572	38	-	CCCGCCCATATATCCCCAACGTCGCCTTAAAAACTCCC	Long_loop	GQ9
13327	13368	41	-	CCCCATCCGAGATCCTGCCGGGGGACCCACCACGCCCACCC	Long_loop	GQ10	ORF10
13352	13368	16	-	CCCACCACGCCCACCC	Bulge	GQ11	ORF10
20680	20710	30	+	GGGTGTTGGCTGCGGGATCGGGCTTTCGGG	Long_loop	GQ12	ORF14	Dumas_R2
20693	20738	45	+	GGGATCGGGCTTTCGGGAAGCGGCCGAGGTGGGCGCGACGGCGGG	Long_loop	GQ13	ORF14	Dumas_R2
20699	20744	45	+	GGGCTTTCGGGAAGCGGCCGAGGTGGGCGCGACGGCGGGATCGGG	Long_loop	GQ14	ORF14	Dumas_R2
20723	20752	29	+	GGGCGCGACGGCGGGATCGGGCTTTCGGG	Long_loop	GQ15	ORF14	Dumas_R2
20723	20752	29	+	GGGCGCGACGGCGGGATCGGGCTTTCGGG	Bulge	GQ16	ORF14	Dumas_R2
20724	20752	28	+	GGCGCGACGGCGGGATCGGGCTTTCGGG	Bulge	GQ17	ORF14	Dumas_R2
20765	20794	29	+	GGGCGCGACGGCGGGATCGGGCTTTCGGG	Long_loop	GQ18	ORF14	Dumas_R2
20765	20794	29	+	GGGCGCGACGGCGGGATCGGGCTTTCGGG	Bulge	GQ19	ORF14	Dumas_R2
20766	20794	28	+	GGCGCGACGGCGGGATCGGGCTTTCGGG	Bulge	GQ20	ORF14	Dumas_R2
20777	20822	45	+	GGGATCGGGCTTTCGGGAAGCGGCCGAGGTGGGCGCGACGGCGGG	Long_loop	GQ21	ORF14	Dumas_R2
20783	20828	45	+	GGGCTTTCGGGAAGCGGCCGAGGTGGGCGCGACGGCGGGATCGGG	Long_loop	GQ22	ORF14	Dumas_R2
20807	20836	29	+	GGGCGCGACGGCGGGATCGGGCTTTCGGG	Long_loop	GQ23	ORF14	Dumas_R2
20807	20836	29	+	GGGCGCGACGGCGGGATCGGGCTTTCGGG	Bulge	GQ24	ORF14	Dumas_R2
20808	20836	28	+	GGCGCGACGGCGGGATCGGGCTTTCGGG	Bulge	GQ25	ORF14	Dumas_R2
20849	20878	29	+	GGGCGCGACGGCGGGATCGGGCTTTCGGG	Long_loop	GQ26	ORF14	Dumas_R2
20849	20878	29	+	GGGCGCGACGGCGGGATCGGGCTTTCGGG	Bulge	GQ27	ORF14	Dumas_R2
20850	20878	28	+	GGCGCGACGGCGGGATCGGGCTTTCGGG	Bulge	GQ28	ORF14	Dumas_R2
20861	20906	45	+	GGGATCGGGCTTTCGGGAAGCGGCCGAGGTGGGCGCGACGGCGGG	Long_loop	GQ29	ORF14	Dumas_R2
20867	20912	45	+	GGGCTTTCGGGAAGCGGCCGAGGTGGGCGCGACGGCGGGATCGGG	Long_loop	GQ30	ORF14	Dumas_R2
20891	20920	29	+	GGGCGCGACGGCGGGATCGGGCTTTCGGG	Long_loop	GQ31	ORF14	Dumas_R2
20891	20920	29	+	GGGCGCGACGGCGGGATCGGGCTTTCGGG	Bulge	GQ32	ORF14	Dumas_R2
20892	20920	28	+	GGCGCGACGGCGGGATCGGGCTTTCGGG	Bulge	GQ33	ORF14	Dumas_R2
20933	20962	29	+	GGGCGCGACGGCGGGATCGGGCTTTCGGG	Long_loop	GQ34	ORF14	Dumas_R2
20933	20962	29	+	GGGCGCGACGGCGGGATCGGGCTTTCGGG	Bulge	GQ35	ORF14	Dumas_R2
20934	20962	28	+	GGCGCGACGGCGGGATCGGGCTTTCGGG	Bulge	GQ36	ORF14	Dumas_R2
20945	20990	45	+	GGGATCGGGCTTTCGGGAAGCGGCCGAGGTGGGCGCGACGGCGGG	Long_loop	GQ37	ORF14	Dumas_R2
20951	20996	45	+	GGGCTTTCGGGAAGCGGCCGAGGTGGGCGCGACGGCGGGATCGGG	Long_loop	GQ38	ORF14	Dumas_R2
20975	21004	29	+	GGGCGCGACGGCGGGATCGGGCTTTCGGG	Long_loop	GQ39	ORF14	Dumas_R2
20975	21004	29	+	GGGCGCGACGGCGGGATCGGGCTTTCGGG	Bulge	GQ40	ORF14	Dumas_R2
20975	21004	28	+	GGCGCGACGGCGGGATCGGGCTTTCGGG	Bulge	GQ41	ORF14	Dumas_R2
40488	40530	42	-	CCCCCCCCCCCGGGGTAAAGGCCAATGTCGATGCAGTTACCC	Long_loop	GQ42	ORF22
41444	41474	30	-	CCCGTCCGGCCCGCGCAGCCCGCGCAGCCC	Conventional	GQ43	ORF22	Dumas_R3
41444	41492	48	-	CCCGTCCGGCCCGCGCAGCCCGCGCAGCCCGCGCAGCCCGCGCAGCCC	Long_loop	GQ44	ORF22	Dumas_R3
41444	41474	30	-	CCCGTCCGGCCCGCGCAGCCCGCGCAGCCC	Bulge	GQ45	ORF22	Dumas_R3
41444	41476	32	-	CCCGTCCGGCCCGCGCAGCCCGCGCAGCCCGC	Bulge	GQ46	ORF22	Dumas_R3
41454	41483	29	-	CCGCGCAGCCCGCGCAGCCCGCGCAGCCC	Bulge	GQ47	ORF22	Dumas_R3
42501	42528	27	+	GGGGGGTATTTTGGGTTGGGGGCGGGG	Conventional	GQ48	ORF23
42501	42528	27	+	GGGGGGTATTTTGGGTTGGGGGCGGGG	Long_loop	GQ49	ORF23
42501	42556	55	+	GGGGGGTATTTTGGGTTGGGGGCGGGGTAGACTGTGGCACGCCTTGGGCCGCGGG	Long_loop	GQ50	ORF23
58678	58698	20	+	GGGTCCGGGACGGTGGAGGG	Bulge	GQ51	ORF31
59052	59091	39	+	GGGCATGGCTCAGTTTTTCCAGGGACTTGGGACCGCGGG	Long_loop	GQ52	ORF31
59073	59120	47	+	GGGACTTGGGACCGCGGGCCAGGCCGTTGGACATGTGGTTCTTGGGG	Long_loop	GQ53	ORF31
59080	59127	47	+	GGGACCGCGGGCCAGGCCGTTGGACATGTGGTTCTTGGGGCCACGGG	Long_loop	GQ54	ORF31
60957	60990	33	-	CCCGGAAACCCGTACGGTCCCCCGAAGTGTCCC	Conventional	GQ55	ORF33/ORF33.5
60957	60990	33	-	CCCGGAAACCCGTACGGTCCCCCGAAGTGTCCC	Long_loop	GQ56	ORF33/ORF33.5
60957	61010	53	-	CCCGGAAACCCGTACGGTCCCCCGAAGTGTCCCGGAGGGCAACCATAACCCCC	Long_loop	GQ57	ORF33/ORF33.5
63391	63434	43	-	CCCGAAAACAATCCCTGGAGAGTTATTGCCCCTTGCCCTTCCC	Long_loop	GQ58	ORF34
73948	73980	32	+	GGGAGACCCGTTCGGGGAGACACGGGTCAGGG	Long_loop	GQ59	ORF40
75735	75757	22	-	CCACGCCCACATACCCACTCCC	Bulge	GQ60
75740	75768	28	-	CCCACATACCCACTCCCAATAAAAGCCC	Long_loop	GQ61
85466	85496	30	-	CCCTTTAACTGGCACCCTAAATCCCCACCC	Long_loop	GQ62	ORF48
92993	93040	47	+	GGGGGTACTTGCACCACACCATCTGGACAGGGGGGGGTTCCGTGGGG	Long_loop	GQ63	ORF53
104073	104101	28	+	GGGGCCCAGGGTTTGGTGATTGAATGGG	Bulge	GQ64	ORF61
104603	104642	39	-	CCCCTATATCCCTCCACCCATTTCTTTTAAGTCCCACCC	Long_loop	GQ65
105020	105071	51	+	GGGGTCCGCCGGGCGCCCAGAAACCGGGGGGGGGTTATTTTCGGGGGGGGG	Long_loop	GQ66
105080	105098	18	-	CCCGCCCGTCGCCCGCCC	Conventional	GQ67
105080	105100	20	-	CCCGCCCGTCGCCCGCCCGC	Bulge	GQ68
105203	105244	41	-	CCCCCGACTCTGCGGGGGGCTCCTCCCCCCGCGCCCTCCCC	Long_loop	GQ69	ORF62
105224	105244	20	-	CCTCCCCCCGCGCCCTCCCC	Bulge	GQ70	ORF62
105227	105244	17	-	CCCCCCGCGCCCTCCCC	Bulge	GQ71	ORF62
105361	105405	44	-	CCCCAAAGGATGACCCCGGTGCGTCCCCGTCGTCCCCGCCCCCC	Long_loop	GQ72	ORF62
105374	105405	31	-	CCCCGGTGCGTCCCCGTCGTCCCCGCCCCCC	Conventional	GQ73	ORF62
105374	105418	44	-	CCCCGGTGCGTCCCCGTCGTCCCCGCCCCCCTCCTCGCTGTCCC	Long_loop	GQ74	ORF62
105374	105405	31	-	CCCCGGTGCGTCCCCGTCGTCCCCGCCCCCC	Bulge	GQ75	ORF62
105374	105407	33	-	CCCCGGTGCGTCCCCGTCGTCCCCGCCCCCCTC	Bulge	GQ76	ORF62
105394	105442	48	-	CCCCGCCCCCCTCCTCGCTGTCCCACGCGTCTTCACACCCCACCTCCC	Long_loop	GQ77	ORF62
105596	105631	35	+	GGGCGGCCACATTACTCTGGGAATCGGGGGGAGGG	Long_loop	GQ78	ORF62
105745	105792	47	-	CCCTCGCCCAGGTGGGTACGTCGCCGGCCTCCGGCCCGGCGGCCCCC	Long_loop	GQ79	ORF62
105976	106005	29	+	GGGGCGACAGGGGGACGCGGGTCTTGGGG	Conventional	GQ80	ORF62
105976	106015	39	+	GGGGCGACAGGGGGACGCGGGTCTTGGGGCCCGCGCGGG	Long_loop	GQ81	ORF62
105978	106005	27	+	GGCGACAGGGGGACGCGGGTCTTGGGG	Bulge	GQ82	ORF62
105994	106026	32	+	GGGTCTTGGGGCCCGCGCGGGTACACACGGTG	Bulge	GQ83	ORF62
106805	106858	53	+	GGGGGTACAGTACGCCTTGCGAGCCTGGTCCGACGGGACCGGGGTATGCAGGG	Long_loop	GQ84	ORF62
106839	106868	29	+	GGGACCGGGGTATGCAGGGCCCCCCGGGG	Conventional	GQ85	ORF62
106845	106894	49	+	GGGGTATGCAGGGCCCCCCGGGGAATACGCCGAAATCCCCCGTTTGGGG	Long_loop	GQ86	ORF62
107154	107203	49	+	GGGTCGGGAGCCTGTGTGGCCGGGGTTGTTGGAGAAGGGTGACCGCGGG	Long_loop	GQ87	ORF62
107175	107203	28	+	GGGGTTGTTGGAGAAGGGTGACCGCGGG	Bulge	GQ88	ORF62
107408	107436	28	-	CCCCGTAACGGCGGTACCCGCCCGTCCC	Long_loop	GQ89	ORF62
107706	107733	27	+	GGGAGGGGTGCCGATCCGGGCCAAGGG	Long_loop	GQ90	ORF62
107706	107733	27	+	GGGAGGGGTGCCGATCCGGGCCAAGGG	Bulge	GQ91	ORF62
108327	108369	42	+	GGGCCGGGTACAGGTCCACCGGGTTTCCGCGCCGGGAGTGGG	Long_loop	GQ92	ORF62
108629	108667	38	+	GGGGGATACAGGGGAGAAGGCCTGCGGGAACGGAGGGG	Long_loop	GQ93	ORF62
109679	109725	46	-	CCCCTCCCAACGATTATGTCAGGCGGCACGAAGCCCGCGATAACCC	Long_loop	GQ94
109771	109808	37	+	GGGGAGGGGGCGCGGTACCCCGCCGATGGGGAGGGGG	Long_loop	GQ95		Dumas_R4A
109825	109862	37	+	GGGGAGGGGGCGCGGTACCCCGCCGATGGGGAGGGGG	Long_loop	GQ96		Dumas_R4A
110015	110055	40	+	GGGGTGGAATGGGGTGGGGTGGGGGGGTGAAAAAGGGGGG	Conventional	GQ97
110015	110068	53	+	GGGGTGGAATGGGGTGGGGTGGGGGGGTGAAAAAGGGGGGGGGTTAAATTGGG	Long_loop	GQ98
110015	110042	27	+	GGGGTGGAATGGGGTGGGGTGGGGGGG	Bulge	GQ99
110015	110044	29	+	GGGGTGGAATGGGGTGGGGTGGGGGGGTG	Bulge	GQ100
110017	110055	38	+	GGTGGAATGGGGTGGGGTGGGGGGGTGAAAAAGGGGGG	Bulge	GQ101
110025	110055	30	+	GGGGTGGGGTGGGGGGGTGAAAAAGGGGGG	Bulge	GQ102
110409	110442	33	-	CCCAATCGAAGGTCTCCCGCCCCGGAATCCCCC	Long_loop	GQ103
110424	110457	33	-	CCCGCCCCGGAATCCCCCATTGCCATTTTACCC	Long_loop	GQ104
111472	111510	38	+	GGGGGAGTGGGGTGTTGTGGATATTAGAGGGTAGAGGG	Long_loop	GQ105
112072	112118	46	-	CCCTTGGAGTCCCAAGAACCTACGAGAGATCCTGACACCCCATCCC	Long_loop	GQ106	ORF64
117778	117824	46	+	GGGATGGGGTGTCAGGATCTCTCGTAGGTTCTTGGGACTCCAAGGG	Long_loop	GQ107	ORF69
118386	118424	38	-	CCCTCTACCCTCTAATATCCACAACACCCCACTCCCCC	Long_loop	GQ108
119439	119472	33	+	GGGTAAAATGGCAATGGGGGATTCCGGGGCGGG	Long_loop	GQ109
119454	119487	33	+	GGGGGATTCCGGGGCGGGAGACCTTCGATTGGG	Long_loop	GQ110
119600	119624	24	-	CCCGCCCACACCCCATAAAACCGC	Bulge	GQ111
119828	119860	32	-	CCCAATTTAACCCCCCCCCTTTTTCACCCCCC	Conventional	GQ112
119828	119881	53	-	CCCAATTTAACCCCCCCCCTTTTTCACCCCCCCACCCCACCCCATTCCACCCC	Long_loop	GQ113
119838	119868	30	-	CCCCCCCCCTTTTTCACCCCCCCACCCCAC	Bulge	GQ114
119841	119871	30	-	CCCCCCTTTTTCACCCCCCCACCCCACCCC	Bulge	GQ115
119854	119881	27	-	CCCCCCCACCCCACCCCATTCCACCCC	Bulge	GQ116
120007	120044	37	-	CCCCCTCCCCATCGGCGGGGTACCGCGCCCCCTCCCC	Long_loop	GQ117		Dumas_R4B
120061	120098	37	-	CCCCCTCCCCATCGGCGGGGTACCGCGCCCCCTCCCC	Long_loop	GQ118		Dumas_R4B
120171	120217	46	+	GGGTTATCGCGGGCTTCGTGCCGCCTGACATAATCGTTGGGAGGGG	Long_loop	GQ119
120913	120941	28	+	GGAGAGAACGGGGTCATGGTGGGACGGG	Bulge	GQ120	ORF71
121229	121267	38	-	CCCCTCCGTTCCCGCAGGCCTTCTCCCCTGTATCCCCC	Long_loop	GQ121	ORF71
121527	121569	42	-	CCCACTCCCGGCGCGGAAACCCGGTGGACCTGTACCCGGCCC	Long_loop	GQ122	ORF71
122163	122190	27	-	CCCTTGGCCCGGATCGGCACCCCTCCC	Long_loop	GQ123	ORF71
122460	122488	28	+	GGGACGGGCGGGTACCGCCGTTACGGGG	Long_loop	GQ124	ORF71
122693	122742	49	-	CCCGCGGTCACCCTTCTCCAACAACCCCGGCCACACAGGCTCCCGACCC	Long_loop	GQ125	ORF71
122717	122742	25	-	CCCCGGCCACACAGGCTCCCGACCC	Bulge	GQ126	ORF71
123002	123051	49	-	CCCCAAACGGGGGATTTCGGCGTATTCCCCGGGGGGCCCTGCATACCCC	Long_loop	GQ127	ORF71
123028	123057	29	-	CCCCGGGGGGCCCTGCATACCCCGGTCCC	Conventional	GQ128	ORF71
123038	123091	53	-	CCCTGCATACCCCGGTCCCGTCGGACCAGGCTCGCAAGGCGTACTGTACCCCC	Long_loop	GQ129	ORF71
123881	123911	30	-	CCCGCGCGGGCCCCAAGACCCGCGTCCCCC	Conventional	GQ130	ORF71
123881	123920	39	-	CCCGCGCGGGCCCCAAGACCCGCGTCCCCCTGTCGCCCC	Long_loop	GQ131	ORF71
123881	123911	30	-	CCCGCGCGGGCCCCAAGACCCGCGTCCCCC	Bulge	GQ132	ORF71
123882	123911	29	-	CCGCGCGGGCCCCAAGACCCGCGTCCCCC	Bulge	GQ133	ORF71
123891	123920	29	-	CCCCAAGACCCGCGTCCCCCTGTCGCCCC	Bulge	GQ134	ORF71
124092	124117	25	+	GGGACGGAGACCGGGGGCCGCCGGG	Bulge	GQ135	ORF71
124104	124151	47	+	GGGGGCCGCCGGGCCGGAGGCCGGCGACGTACCCACCTGGGCGAGGG	Long_loop	GQ136	ORF71
124265	124300	35	-	CCCTCCCCCCGATTCCCAGAGTAATGTGGCCGCCC	Long_loop	GQ137	ORF71
124454	124502	48	+	GGGAGGTGGGGTGTGAAGACGCGTGGGACAGCGAGGAGGGGGGCGGGG	Long_loop	GQ138	ORF71
124461	124511	50	+	GGGGTGTGAAGACGCGTGGGACAGCGAGGAGGGGGGCGGGGACGACGGGG	Long_loop	GQ139	ORF71
124478	124511	33	+	GGGACAGCGAGGAGGGGGGCGGGGACGACGGGG	Bulge	GQ140	ORF71
124488	124522	34	+	GGAGGGGGGCGGGGACGACGGGGACGCACCGGGG	Bulge	GQ141	ORF71
124491	124522	31	+	GGGGGGCGGGGACGACGGGGACGCACCGGGG	Conventional	GQ142	ORF71
124491	124535	44	+	GGGGGGCGGGGACGACGGGGACGCACCGGGGTCATCCTTTGGGG	Long_loop	GQ143	ORF71
124652	124693	41	+	GGGGAGGGCGCGGGGGGAGGAGCCCCCCGCAGAGTCGGGGG	Long_loop	GQ144	ORF71
124652	124674	22	+	GGGGAGGGCGCGGGGGGAGGAG	Bulge	GQ145	ORF71
124798	124816	18	+	GGGCGGGCGACGGGCGGG	Conventional	GQ146
124798	124816	18	+	GGGCGGGCGACGGGCGGG	Bulge	GQ147
124825	124876	51	-	CCCCCCCCCGAAAATAACCCCCCCCCGGTTTCTGGGCGCCCGGCGGACCCC	Long_loop	GQ148

## Sheet: pOka_G4s
Start	End	Length	Strand	Sequence	Type	GQ ID	ORF	R
68	92	24	+	GGGGCGACCATCGGGGGGGATGGG	Long loop	GQ1
70	92	22	+	GGCGACCATCGGGGGGGATGGG	Bulged	GQ2
80	105	25	+	GGGGGGGATGGGATTTTTTGCCGGG	Long loop	GQ3
229	273	44	-	CCCCCGGCATGGATGACGTTGCGACCCCCATTCCCTACCTACCC	Long loop	GQ4
253	308	55	-	CCCCCATTCCCTACCTACCCACATACGCCGAGGCCGTGGCAGACGCGCCCCCCCC	Long loop	GQ5
261	308	47	-	CCCTACCTACCCACATACGCCGAGGCCGTGGCAGACGCGCCCCCCCC	Long loop	GQ6
1711	1736	25	-	CCCACTCTCCCAACCCTAACAGCCC	Conventional	GQ7
1712	1736	24	-	CCACTCTCCCAACCCTAACAGCCC	Bulged	GQ8
2533	2571	38	-	CCCGCCCATATATCCCCAACGTCGCCTTAAAAACTCCC	Long loop	GQ9
13326	13367	41	-	CCCCATCCGAGATCCTGCCGGGGGACCCACCACGCCCACCC	Long loop	GQ10
13351	13367	16	-	CCCACCACGCCCACCC	Bulged	GQ11
20601	20631	30	+	GGGCGTTGGCTGCGGGATCGGGCTTTCGGG	Long loop	GQ12	ORF14	pOka_R2
20614	20659	45	+	GGGATCGGGCTTTCGGGTAGCGGCCGAGGTGGGCGCGACGGCGGG	Long loop	GQ13	ORF14	pOka_R2
20620	20665	45	+	GGGCTTTCGGGTAGCGGCCGAGGTGGGCGCGACGGCGGGATCGGG	Long loop	GQ14	ORF14	pOka_R2
20644	20673	29	+	GGGCGCGACGGCGGGATCGGGATTTCGGG	Long loop	GQ15	ORF14	pOka_R2
20644	20673	29	+	GGGCGCGACGGCGGGATCGGGATTTCGGG	Bulged	GQ16	ORF14	pOka_R2
20645	20673	28	+	GGCGCGACGGCGGGATCGGGATTTCGGG	Bulged	GQ17	ORF14	pOka_R2
20686	20715	29	+	GGGCGCGACGGCGGGATCGGGATTTCGGG	Long loop	GQ18	ORF14	pOka_R2
20686	20715	29	+	GGGCGCGACGGCGGGATCGGGATTTCGGG	Bulged	GQ19	ORF14	pOka_R2
20687	20715	28	+	GGCGCGACGGCGGGATCGGGATTTCGGG	Bulged	GQ20	ORF14	pOka_R2
20698	20743	45	+	GGGATCGGGATTTCGGGAAGCGGCCGAGGTGGGCGCGACGGCGGG	Long loop	GQ21	ORF14	pOka_R2
20704	20749	45	+	GGGATTTCGGGAAGCGGCCGAGGTGGGCGCGACGGCGGGATCGGG	Long loop	GQ22	ORF14	pOka_R2
20728	20757	29	+	GGGCGCGACGGCGGGATCGGGATTTCGGG	Long loop	GQ23	ORF14	pOka_R2
20728	20757	29	+	GGGCGCGACGGCGGGATCGGGATTTCGGG	Bulged	GQ24	ORF14	pOka_R2
20729	20757	28	+	GGCGCGACGGCGGGATCGGGATTTCGGG	Bulged	GQ25	ORF14	pOka_R2
20770	20799	29	+	GGGCGCGACGGCGGGATCGGGCTTTCGGG	Long loop	GQ26	ORF14	pOka_R2
20770	20799	29	+	GGGCGCGACGGCGGGATCGGGCTTTCGGG	Bulged	GQ27	ORF14	pOka_R2
20771	20799	28	+	GGCGCGACGGCGGGATCGGGCTTTCGGG	Bulged	GQ28	ORF14	pOka_R2
20782	20827	45	+	GGGATCGGGCTTTCGGGAAGCGGCCGAGGTGGGCGCGACGGCGGG	Long loop	GQ29	ORF14	pOka_R2
20788	20833	45	+	GGGCTTTCGGGAAGCGGCCGAGGTGGGCGCGACGGCGGGATCGGG	Long loop	GQ30	ORF14	pOka_R2
20812	20841	29	+	GGGCGCGACGGCGGGATCGGGCTTTCGGG	Long loop	GQ31	ORF14	pOka_R2
20812	20841	29	+	GGGCGCGACGGCGGGATCGGGCTTTCGGG	Bulged	GQ32	ORF14	pOka_R2
20813	20841	28	+	GGCGCGACGGCGGGATCGGGCTTTCGGG	Bulged	GQ33	ORF14	pOka_R2
20854	20883	29	+	GGGCGCGACGGCGGGATCGGGCTTTCGGG	Long loop	GQ34	ORF14	pOka_R2
20854	20883	29	+	GGGCGCGACGGCGGGATCGGGCTTTCGGG	Bulged	GQ35	ORF14	pOka_R2
20855	20883	28	+	GGCGCGACGGCGGGATCGGGCTTTCGGG	Bulged	GQ36	ORF14	pOka_R2
20866	20911	45	+	GGGATCGGGCTTTCGGGAAGCGGCCGAGGTGGGCGCGACGGCGGG	Long loop	GQ37	ORF14	pOka_R2
20872	20917	45	+	GGGCTTTCGGGAAGCGGCCGAGGTGGGCGCGACGGCGGGATCGGG	Long loop	GQ38	ORF14	pOka_R2
20896	20925	29	+	GGGCGCGACGGCGGGATCGGGCTTTCGGG	Long loop	GQ39	ORF14	pOka_R2
20896	20925	29	+	GGGCGCGACGGCGGGATCGGGCTTTCGGG	Bulged	GQ40	ORF14	pOka_R2
20897	20925	28	+	GGCGCGACGGCGGGATCGGGCTTTCGGG	Bulged	GQ41	ORF14	pOka_R2
40406	40448	42	-	CCCCCCCCCCCGGGGTAAAGGCCAATGTCGATGCAGTTACCC	Long loop	GQ42
41362	41392	30	-	CCCGTCCAGCCCGTCCAGCCCGCGCAGCCC	Conventional	GQ43		pOka_R3
41362	41401	39	-	CCCGTCCAGCCCGTCCAGCCCGCGCAGCCCGTCCAGCCC	Long loop	GQ44		pOka_R3
41362	41392	30	-	CCCGTCCAGCCCGTCCAGCCCGCGCAGCCC	Bulged	GQ45		pOka_R3
41371	41401	30	-	CCCGTCCAGCCCGCGCAGCCCGTCCAGCCC	Bulged	GQ46		pOka_R3
42353	42402	49	+	GGGACAAGGTCTGTCCCTTACCCCCCTGGGGGGTATTTTGGGTTGGGGG	Long loop	GQ47
42380	42407	27	+	GGGGGGTATTTTGGGTTGGGGGCGGGG	Conventional	GQ48
42380	42435	55	+	GGGGGGTATTTTGGGTTGGGGGCGGGGTAGACTGTGGCACGCCTTGGGCCGCGGG	Long loop	GQ49
42380	42435	55	+	GGGGGGTATTTTGGGTTGGGGGCGGGGTAGACTGTGGCACGCCTTGGGCCGCGGG	Long loop	GQ50
58541	58561	20	+	GGGTCCGGGACGGTGGAGGG	Bulged	GQ51
58915	58954	39	+	GGGCATGGCTCAGTTTTTCCAGGGACTTGGGACCGCGGG	Long loop	GQ52
58936	58983	47	+	GGGACTTGGGACCGCGGGCCAGGCCGTTGGACATGTGGTTCTTGGGG	Long loop	GQ53
58943	58990	47	+	GGGACCGCGGGCCAGGCCGTTGGACATGTGGTTCTTGGGGCCACGGG	Long loop	GQ54
60818	60851	33	-	CCCGGAAACCCGTACGGTCCCCCGAAGTGTCCC	Conventional	GQ55
60818	60851	33	-	CCCGGAAACCCGTACGGTCCCCCGAAGTGTCCC	Long loop	GQ56
60818	60871	53	-	CCCGGAAACCCGTACGGTCCCCCGAAGTGTCCCGGAGGGCAACCATAACCCCC	Long loop	GQ57
63252	63295	43	-	CCCGAAAACAATCCCTGGAGAGTTATTGCCCCTTGCCCTTCCC	Long loop	GQ58
73809	73841	32	+	GGGAGACCCGTTCGGGGAGACACGGGTCAGGG	Long loop	GQ59
75596	75618	22	-	CCACGCCCACATACCCACTCCC	Bulged	GQ60
75601	75629	28	-	CCCACATACCCACTCCCAATAAAAGCCC	Long loop	GQ61
85326	85356	30	-	CCCTTTAACTGGCACCCTAAATCCCCACCC	Long loop	GQ62
92843	92890	47	+	GGGGGCACTTGCACCACACCATCTGGACAGGGGGGGGTTCCGTGGGG	Long loop	GQ63
104035	104063	28	+	GGGGCCCAGGGTTTGGTGATTGAATGGG	Bulged	GQ64
104565	104604	39	-	CCCCTATATCCCTCCACCCATTTCTTTTAAGTCCCACCC	Long loop	GQ65
104565	104604	39	-	CCCCTATATCCCTCCACCCATTTCTTTTAAGTCCCACCC	Long loop	GQ66
104964	104996	32	+	GGGCTGGGCCCCCCCCCCCGGGGTCCGCCGGG	Long loop	GQ67
104972	105001	29	-	CCCCCCCCCCCGGGGTCCGCCGGGCGCCC	Long loop	GQ68
104972	105001	29	-	CCCCCCCCCCCGGGGTCCGCCGGGCGCCC	Bulged	GQ69
104972	104992	20	-	CCCCCCCCCCCGGGGTCCGC	Bulged	GQ70
105008	105032	24	+	GGGGGGGGTTATTTTCGGGGGGGG	Long loop	GQ71
105041	105059	18	-	CCCGCCCGTCGCCCGCCC	Conventional	GQ72
105041	105061	20	-	CCCGCCCGTCGCCCGCCCGC	Bulged	GQ73
105168	105209	41	-	CCCCCGACTCTGCGGGGGGCTCCTCCCCCCGCGCCCTCCCC	Long loop	GQ74
105189	105209	20	-	CCTCCCCCCGCGCCCTCCCC	Bulged	GQ75
105192	105209	17	-	CCCCCCGCGCCCTCCCC	Bulged	GQ76
105326	105370	44	-	CCCCAAAGGATGACCCCGGTGCGTCCCCGTCGTCCCCGCCCCCC	Long loop	GQ77
105339	105370	31	-	CCCCGGTGCGTCCCCGTCGTCCCCGCCCCCC	Conventional	GQ78
105339	105383	44	-	CCCCGGTGCGTCCCCGTCGTCCCCGCCCCCCTCCTCGCTGTCCC	Long loop	GQ79
105339	105370	31	-	CCCCGGTGCGTCCCCGTCGTCCCCGCCCCCC	Bulged	GQ80
105339	105372	33	-	CCCCGGTGCGTCCCCGTCGTCCCCGCCCCCCTC	Bulged	GQ81
105359	105407	48	-	CCCCGCCCCCCTCCTCGCTGTCCCACGCGTCTTCACACCCCACCTCCC	Long loop	GQ82
105561	105596	35	+	GGGCGGCCACATTACTCTGGGAATCGGGGGGAGGG	Long loop	GQ83
105710	105757	47	-	CCCTCGCCCAGGTGGGTACGTCGCCGGCCTCCGGCCCGGCGGCCCCC	Long loop	GQ84
105941	105970	29	+	GGGGCGACAGGGGGACGCGGGTCTTGGGG	Conventional	GQ85
105941	105980	39	+	GGGGCGACAGGGGGACGCGGGTCTTGGGGCCCGCGCGGG	Long loop	GQ86
105943	105970	27	+	GGCGACAGGGGGACGCGGGTCTTGGGG	Bulged	GQ87
105959	105991	32	+	GGGTCTTGGGGCCCGCGCGGGTACACACGGTG	Bulged	GQ88
106770	106823	53	+	GGGGGTACAGTACGCCTTGCGAGCCTGGTCCGACGGGACCGGGGTATGCAGGG	Long loop	GQ89
106804	106833	29	+	GGGACCGGGGTATGCAGGGCCCCCCGGGG	Conventional	GQ90
106810	106859	49	+	GGGGTATGCAGGGCCCCCCGGGGAATACGCCGAAATCCCCCGTTTGGGG	Long loop	GQ91
107119	107168	49	+	GGGTCGGGAGTCTGTGTGGCCGGGGTTGTTGGAGAAGGGTGACCGCGGG	Long loop	GQ92
107140	107168	28	+	GGGGTTGTTGGAGAAGGGTGACCGCGGG	Bulged	GQ93
107373	107401	28	-	CCCCGTAACGGCGGTACCCGCCCGTCCC	Long loop	GQ94
107671	107698	27	+	GGGAGGGGCGCCGATCCGGGCCAAGGG	Long loop	GQ95
107671	107698	27	+	GGGAGGGGCGCCGATCCGGGCCAAGGG	Bulged	GQ96
108292	108334	42	+	GGGCCGGGTACAGGTCCACCGGGTTTCCGCGCCGGGAGTGGG	Long loop	GQ97
108594	108632	38	+	GGGGGATACAGGGGAGAAGGCCTGCGGGAACGGAGGGG	Long loop	GQ98
109644	109693	49	-	CCCCTCCCAACGATTATCATGTCAGGCGGCACGAAGCCCGCGATAACCC	Long loop	GQ99
109739	109776	37	+	GGGGAGGGGGCGCGGTACCCCGCCGATGGGGAGGGGG	Long loop	GQ100		pOka_R4A
109793	109830	37	+	GGGGAGGGGGCGCGGTACCCCGCCGATGGGGAGGGGG	Long loop	GQ101		pOka_R4A
109847	109884	37	+	GGGGAGGGGGCGCGGTACCCCGCCGATGGGGAGGGGG	Long loop	GQ102		pOka_R4A
109901	109938	37	+	GGGGAGGGGGCGCGGTACCCCGCCGATGGGGAGGGGG	Long loop	GQ103		pOka_R4A
109955	109992	37	+	GGGGAGGGGGCGCGGTACCCCGCCGATGGGGAGGGGG	Long loop	GQ104		pOka_R4A
110118	110158	40	+	GGGGTGGAATGGGGTGGGGTGGGGGGGTGAAAAAGGGGGG	Conventional	GQ105
110118	110170	52	+	GGGGTGGAATGGGGTGGGGTGGGGGGGTGAAAAAGGGGGGGGTTAAATTGGG	Long loop	GQ106
110118	110145	27	+	GGGGTGGAATGGGGTGGGGTGGGGGGG	Bulged	GQ107
110118	110147	29	+	GGGGTGGAATGGGGTGGGGTGGGGGGGTG	Bulged	GQ108
110120	110158	38	+	GGTGGAATGGGGTGGGGTGGGGGGGTGAAAAAGGGGGG	Bulged	GQ109
110128	110158	30	+	GGGGTGGGGTGGGGGGGTGAAAAAGGGGGG	Bulged	GQ110
110515	110548	33	-	CCCAATCGAAGGTCTCCCGCCCCGGAATCCCCC	Long loop	GQ111
110530	110563	33	-	CCCGCCCCGGAATCCCCCATTGCCATTTTACCC	Long loop	GQ112
111578	111616	38	+	GGGGGAGTGGGGTGTTGTGGATATTAGAGGGTAGAGGG	Long loop	GQ113
112178	112224	46	-	CCCTTGGAGTCCCAAGAACCCACGAGAGATCCTGACACCCCATCCC	Long loop	GQ114
117882	117928	46	+	GGGATGGGGTGTCAGGATCTCTCGTGGGTTCTTGGGACTCCAAGGG	Long loop	GQ115
118490	118528	38	-	CCCTCTACCCTCTAATATCCACAACACCCCACTCCCCC	Long loop	GQ116
119543	119576	33	+	GGGTAAAATGGCAATGGGGGATTCCGGGGCGGG	Long loop	GQ117
119558	119591	33	+	GGGGGATTCCGGGGCGGGAGACCTTCGATTGGG	Long loop	GQ118
119702	119726	24	-	CCCGCCCACACCCCATAAAACCGC	Bulged	GQ119
119936	119967	31	-	CCCAATTTAACCCCCCCCTTTTTCACCCCCC	Conventional	GQ120
119936	119988	52	-	CCCAATTTAACCCCCCCCTTTTTCACCCCCCCACCCCACCCCATTCCACCCC	Long loop	GQ121
119946	119975	29	-	CCCCCCCCTTTTTCACCCCCCCACCCCAC	Bulged	GQ122
119948	119978	30	-	CCCCCCTTTTTCACCCCCCCACCCCACCCC	Bulged	GQ123
119961	119988	27	-	CCCCCCCACCCCACCCCATTCCACCCC	Bulged	GQ124
120114	120151	37	-	CCCCCTCCCCATCGGCGGGGTACCGCGCCCCCTCCCC	Long loop	GQ125		pOka_R4B
120168	120205	37	-	CCCCCTCCCCATCGGCGGGGTACCGCGCCCCCTCCCC	Long loop	GQ126		pOka_R4B
120222	120259	37	-	CCCCCTCCCCATCGGCGGGGTACCGCGCCCCCTCCCC	Long loop	GQ127		pOka_R4B
120276	120313	37	-	CCCCCTCCCCATCGGCGGGGTACCGCGCCCCCTCCCC	Long loop	GQ128		pOka_R4B
120330	120367	37	-	CCCCCTCCCCATCGGCGGGGTACCGCGCCCCCTCCCC	Long loop	GQ129		pOka_R4B
120413	120462	49	+	GGGTTATCGCGGGCTTCGTGCCGCCTGACATGATAATCGTTGGGAGGGG	Long loop	GQ130
121158	121186	28	+	GGAGAGAACGGGGTCATGGTGGGACGGG	Bulged	GQ131
121474	121512	38	-	CCCCTCCGTTCCCGCAGGCCTTCTCCCCTGTATCCCCC	Long loop	GQ132
121772	121814	42	-	CCCACTCCCGGCGCGGAAACCCGGTGGACCTGTACCCGGCCC	Long loop	GQ133
122408	122435	27	-	CCCTTGGCCCGGATCGGCGCCCCTCCC	Long loop	GQ134
122705	122733	28	+	GGGACGGGCGGGTACCGCCGTTACGGGG	Long loop	GQ135
122938	122987	49	-	CCCGCGGTCACCCTTCTCCAACAACCCCGGCCACACAGACTCCCGACCC	Long loop	GQ136
122962	122987	25	-	CCCCGGCCACACAGACTCCCGACCC	Bulged	GQ137
123247	123296	49	-	CCCCAAACGGGGGATTTCGGCGTATTCCCCGGGGGGCCCTGCATACCCC	Long loop	GQ138
123273	123302	29	-	CCCCGGGGGGCCCTGCATACCCCGGTCCC	Conventional	GQ139
123283	123336	53	-	CCCTGCATACCCCGGTCCCGTCGGACCAGGCTCGCAAGGCGTACTGTACCCCC	Long loop	GQ140
124126	124156	30	-	CCCGCGCGGGCCCCAAGACCCGCGTCCCCC	Conventional	GQ141
124126	124165	39	-	CCCGCGCGGGCCCCAAGACCCGCGTCCCCCTGTCGCCCC	Long loop	GQ142
124126	124156	30	-	CCCGCGCGGGCCCCAAGACCCGCGTCCCCC	Bulged	GQ143
124127	124156	29	-	CCGCGCGGGCCCCAAGACCCGCGTCCCCC	Bulged	GQ144
124136	124165	29	-	CCCCAAGACCCGCGTCCCCCTGTCGCCCC	Bulged	GQ145
124337	124362	25	+	GGGACGGAGACCGGGGGCCGCCGGG	Bulged	GQ146
124349	124396	47	+	GGGGGCCGCCGGGCCGGAGGCCGGCGACGTACCCACCTGGGCGAGGG	Long loop	GQ147
124510	124545	35	-	CCCTCCCCCCGATTCCCAGAGTAATGTGGCCGCCC	Long loop	GQ148
124699	124747	48	+	GGGAGGTGGGGTGTGAAGACGCGTGGGACAGCGAGGAGGGGGGCGGGG	Long loop	GQ149
124706	124756	50	+	GGGGTGTGAAGACGCGTGGGACAGCGAGGAGGGGGGCGGGGACGACGGGG	Long loop	GQ150
124723	124756	33	+	GGGACAGCGAGGAGGGGGGCGGGGACGACGGGG	Bulged	GQ151
124733	124767	34	+	GGAGGGGGGCGGGGACGACGGGGACGCACCGGGG	Bulged	GQ152
124736	124767	31	+	GGGGGGCGGGGACGACGGGGACGCACCGGGG	Conventional	GQ153
124736	124780	44	+	GGGGGGCGGGGACGACGGGGACGCACCGGGGTCATCCTTTGGGG	Long loop	GQ154
124897	124938	41	+	GGGGAGGGCGCGGGGGGAGGAGCCCCCCGCAGAGTCGGGGG	Long loop	GQ155
124897	124919	22	+	GGGGAGGGCGCGGGGGGAGGAG	Bulged	GQ156
125047	125065	18	+	GGGCGGGCGACGGGCGGG	Conventional	GQ157
125047	125065	18	+	GGGCGGGCGACGGGCGGG	Bulged	GQ158
125074	125123	49	-	CCCCCCCCGAAAATAACCCCCCCCGGTTTCTGGGCGCCCGGCGGACCCC	Long loop	GQ159
