# Supplementary material for: G-quadruplexes formed by Varicella-Zoster virus reiteration sequences suppress expression of glycoprotein C and regulate viral cell-to-cell spread
Source: PLoS Pathog. 2023 Jan 11;19(1):e1011095. doi: 10.1371/journal.ppat.1011095 (PMC9873165; doi:10.1371/journal.ppat.1011095)
Supplement: S2 Appendix — (XLSX) [file ppat.1011095.s002.xlsx]

## Sheet: Variation
		Position in Dumas R2 (20681-21017)
No.	GENBANK ID	4	7	23	31	51	65	73	75	107	115	117	125	130	131	147	149	150	157	161	163	164	168	174	180	182	191	197	199	211	233	240	241	247	253	275	283	289	290	295	304	317	325	326
1	NC001348 (Dumas)	T	T	C	A	A	C	T	G	C	A	G	G	G	C	G	C	T	T	G	C	C	G	G	G	G	C	G	A	T	C	G	A	C	T	C	A	C	C	T	C	C	T	A
2	EU154348	T	T	C	A	A	C	T	G	C	A	G	G	G	C	G	C	T	T	G	C	C	G	G	G	G	C	G	A	T	C	G	A	C	T	C	A	C	C	T	C	C	T	A
3	JN704693	T	T	C	A	A	C	T	G	C	A	G	G	G	C	G	C	T	T	G	C	C	G	G	G	G	C	G	A	T	C	G	A	C	T	C	A	C	C	T	C	C	T	A
4	JN704694	T	T	C	A	A	C	T	G	C	A	G	G	G	C	G	C	T	T	G	C	C	G	G	G	G	C	G	A	T	C	G	A	C	T	C	A	C	C	T	C	C	T	A
5	JN704695	T	T	C	A	A	C	T	G	C	T	G	G	G	C	G	C	T	T	G	C	C	G	G	G	G	C	G	A	T	C	G	A	C	T	C	A	C	C	T	C	C	T	A
6	MH709325	T	T	C	T	A	C	T	G	C	A	G	G	G	C	G	C	T	A	G	C	C	G	G	G	G	C	G	A	T	C	G	A	C	T	C	A	C	C	T	C	C	T	A
7	JN704708	T	T	C	T	A	C	T	G	C	A	G	G	G	C	G	C	T	T	G	C	C	G	G	G	G	C	G	A	T	C	G	A	C	T	C	A	C	C	T	C	C	T	A
8	MH709362	T	T	C	T	A	C	T	G	C	T	G	G	G	C	G	C	T	T	G	C	C	G	G	G	G	C	G	T	T	C	G	A	C	T	C	A	C	C	T	C	C	T	A
9	DQ452050	T	T	C	T	A	C	T	G	C	T	G	G	G	C	G	C	T	T	G	C	C	G	G	G	G	C	G	T	T	C	G	A	C	T	C	A	C	C	T	-	-	-	-
10	AY548171	T	T	C	A	A	C	T	G	C	T	G	G	G	C	G	C	T	T	G	C	C	G	G	G	G	C	G	T	T	C	G	A	C	T	C	A	C	C	T	C	C	T	A
11	MH499466	T	T	C	T	A	C	A	G	C	A	G	G	G	C	G	C	T	T	G	C	C	G	G	G	G	C	G	A	T	C	G	A	C	T	C	A	C	T	T	C	C	T	A
12	MH709312	T	T	C	T	A	C	A	G	C	A	G	G	G	C	G	C	T	T	G	C	C	G	G	G	G	C	G	A	T	C	G	A	C	T	C	A	C	C	T	C	C	A	A
13	KY037798	T	T	C	T	A	C	A	G	C	A	G	G	G	C	G	C	T	T	G	C	C	G	G	G	G	C	G	A	T	C	G	A	C	T	C	A	C	C	T	C	C	A	A
14	MH709358	T	T	C	T	A	C	A	G	C	A	G	G	G	C	G	C	T	A	G	C	C	G	G	G	G	C	G	A	T	C	G	A	C	T	C	A	C	C	T	C	C	A	A
15	MH709324	T	T	C	A	A	C	A	G	C	A	G	G	G	C	G	C	T	A	G	C	C	G	G	G	G	C	G	A	T	C	G	A	C	T	C	A	C	C	T	C	C	A	A
16	MH499468	T	T	C	A	A	C	A	G	C	A	G	G	G	C	G	C	T	T	G	C	C	G	G	G	G	C	G	A	T	C	G	T	C	T	C	T	C	C	T	C	C	T	A
17	MH709328	-	-	-	-	A	C	A	G	C	T	G	G	G	C	G	C	T	T	G	C	C	G	G	G	G	C	G	T	T	C	G	T	C	T	C	T	C	C	T	C	C	T	A
18	MH709360	T	T	C	A	A	C	A	G	C	T	G	G	G	C	G	C	T	T	G	C	C	G	G	G	G	C	G	T	T	C	G	T	C	T	C	T	C	C	T	C	C	T	A
19	DQ479959	T	T	C	A	A	C	T	G	C	T	G	G	G	C	G	C	T	A	G	C	C	G	G	G	G	C	G	T	T	C	G	T	C	T	C	T	C	C	T	C	C	T	A
20	MH709347	T	T	C	A	A	C	A	G	C	A	G	G	G	C	G	C	T	T	G	C	C	G	G	G	G	C	G	T	T	C	G	T	C	T	C	T	C	C	T	-	-	-	-
21	AY548170	T	T	C	A	A	C	A	G	C	A	G	G	G	C	G	C	T	T	G	C	C	G	G	G	G	C	G	T	T	C	G	T	C	T	C	T	C	C	T	C	C	T	A
22	DQ674250	T	T	C	A	A	C	A	G	C	A	G	G	G	C	G	C	T	T	G	C	C	G	G	G	G	C	G	T	T	C	G	T	C	T	C	T	C	C	T	C	C	T	A
23	MH709330	T	T	C	A	A	C	T	G	C	T	G	G	G	C	G	C	T	T	G	C	C	G	G	G	G	C	G	T	T	C	G	T	C	T	-	-	-	-	-	-	-	-	-
24	DQ479953	T	T	C	A	A	C	T	G	C	T	G	G	G	C	G	C	T	T	G	C	C	G	G	G	G	C	G	T	T	C	G	T	C	T	C	T	C	C	T	C	C	T	A
25	DQ479954	T	T	C	A	A	C	T	G	C	T	G	G	G	C	G	C	T	T	G	C	C	G	G	G	G	C	G	A	T	C	G	T	C	T	C	T	C	C	T	C	C	T	A
26	DQ479961	T	T	C	A	A	C	T	G	C	T	G	G	G	C	G	C	T	T	G	C	C	G	G	G	G	C	G	A	T	C	G	T	C	T	C	T	C	C	T	C	C	T	A
27	DQ479962	T	T	C	A	A	C	T	G	C	T	G	G	G	C	G	C	T	T	G	C	C	G	G	G	G	C	G	A	T	C	G	T	C	T	C	T	C	C	T	C	C	T	A
28	DQ479963	T	T	C	A	A	C	T	G	C	T	G	G	G	C	G	C	T	T	G	C	C	G	G	G	G	C	G	A	T	C	G	T	C	T	C	T	C	C	T	C	C	T	A
29	JN704696	T	T	C	A	A	C	T	G	C	T	G	C	G	C	G	C	T	T	G	C	C	G	G	G	G	C	G	T	T	C	G	T	C	T	C	T	C	C	T	C	C	T	A
30	MH709318	T	T	C	T	A	C	A	G	C	A	G	G	G	C	G	C	T	T	G	C	C	G	G	G	G	C	G	T	T	C	G	T	C	T	C	T	C	C	T	C	C	A	A
31	MH709335	T	T	C	T	A	C	A	G	C	A	G	G	G	C	G	C	T	T	G	C	C	G	G	G	G	C	G	T	T	C	G	T	C	T	C	T	C	C	T	-	-	-	-
32	MH709365	T	T	C	T	A	C	A	G	C	A	G	G	G	C	G	C	T	T	G	C	C	G	G	G	G	C	G	T	T	C	G	T	C	T	-	-	-	-	-	-	-	-	-
33	KC112914	T	T	C	T	A	C	A	G	C	A	G	G	G	C	G	C	T	T	G	C	C	G	G	G	G	C	G	T	T	C	G	T	C	T	C	A	C	C	T	C	C	T	A
34	MH709323	T	T	C	T	A	C	A	G	C	A	G	G	G	C	G	C	T	T	G	C	C	G	G	G	G	C	G	T	T	C	G	A	C	T	-	-	-	-	-	-	-	-	-
35	MH709364	T	T	C	T	A	C	A	G	C	A	G	G	G	C	G	C	T	T	G	C	C	G	G	G	G	C	G	T	T	C	G	A	C	T	C	T	C	C	T	C	C	A	A
36	KY037797	T	T	C	T	A	C	A	G	C	A	G	G	G	C	G	C	T	T	G	C	C	G	G	G	G	C	G	T	T	C	G	A	C	T	C	A	C	C	T	C	C	A	A
37	MH709334	T	T	C	T	A	C	A	G	C	A	G	G	G	C	G	C	T	T	G	C	C	G	G	A	G	C	G	T	T	C	G	T	C	T	C	T	C	C	T	-	-	-	-
38	MH709373	T	T	C	T	A	C	A	G	C	T	G	G	G	C	G	C	T	T	G	C	C	G	G	G	G	C	G	T	T	C	G	T	C	T	C	T	C	C	T	-	-	-	-
39	MH709326	T	T	C	T	A	C	A	G	C	A	G	G	G	C	G	C	T	A	G	C	C	G	G	G	G	C	G	T	T	C	G	T	C	T	C	T	C	C	T	C	C	T	A
40	MH709336	T	T	C	T	A	C	A	G	C	A	G	G	G	C	G	C	T	A	G	C	C	G	G	G	G	C	G	T	T	C	G	T	C	T	C	T	C	C	T	-	-	-	-
41	MH709350	T	T	C	T	A	C	A	G	C	A	G	G	G	C	G	C	T	A	G	C	C	G	G	G	G	C	G	T	T	C	G	T	C	T	-	-	-	-	-	-	-	-	-
42	MH709345	T	T	C	T	A	C	T	G	C	A	G	G	G	C	G	C	T	A	G	C	C	G	G	G	G	C	G	T	T	C	G	T	C	T	C	T	C	C	T	-	-	-	-
43	MH709353	T	T	C	T	A	C	T	G	C	A	G	G	G	C	G	C	T	A	G	C	C	G	G	G	G	C	G	T	T	C	G	T	C	T	C	T	C	C	T	-	-	-	-
44	DQ457052	T	T	C	T	A	C	T	G	C	A	G	G	G	C	G	C	T	A	G	C	C	G	G	G	G	C	G	T	T	C	G	T	C	T	C	T	C	C	T	-	-	-	-
45	MH709327	T	T	C	T	A	C	A	G	C	A	G	G	G	C	G	C	T	A	G	C	C	G	G	G	G	C	G	A	T	C	G	T	C	T	C	T	C	C	T	-	-	-	-
46	MH709338	T	T	C	T	A	C	A	G	C	A	G	G	G	C	G	C	T	A	G	C	C	G	G	G	G	C	G	A	T	C	G	T	C	T	C	T	C	C	T	-	-	-	-
47	KP702725	T	T	C	T	A	C	A	G	C	A	G	G	G	C	G	C	T	T	G	C	C	G	G	G	G	C	G	A	T	C	G	T	C	T	C	T	C	C	T	-	-	-	-
48	MH709348	C	T	C	T	A	C	T	G	C	T	G	G	G	C	G	C	T	T	G	C	C	G	G	G	G	C	G	A	T	C	G	A	C	T	C	A	C	C	T	C	C	A	A
49	JN704707	T	T	C	T	A	C	T	G	C	T	G	G	G	C	G	C	T	T	G	C	C	G	G	G	G	C	G	A	T	C	G	T	C	T	C	T	C	C	T	C	C	T	A
50	JN704710	T	T	C	T	A	C	T	G	C	T	G	G	G	C	G	C	T	T	G	C	C	G	G	G	G	C	G	A	T	-	-	-	-	-	-	-	-	-	-	-	-	-	-
51	MH709322	T	T	C	T	A	C	A	G	C	T	G	G	G	C	G	C	T	T	G	C	C	G	G	G	G	C	G	A	T	C	G	T	C	T	C	A	C	C	T	-	-	-	-
52	MH709357	T	T	C	T	A	C	A	G	C	T	G	G	G	C	G	C	T	T	G	C	C	G	G	G	G	C	G	A	T	C	G	T	C	T	C	A	C	C	T	C	C	A	A
53	MH709370	T	T	C	T	A	C	A	G	C	T	G	G	G	C	G	C	T	T	G	C	C	G	G	G	G	C	G	A	T	-	-	-	-	-	-	-	-	-	-	-	-	-	-
54	MH709371	T	T	C	T	A	C	A	G	C	T	G	G	G	C	G	C	T	T	G	C	C	G	G	G	G	C	G	A	T	-	-	-	-	-	-	-	-	-	-	-	-	-	-
55	MH709372	T	T	C	T	A	C	A	G	C	T	G	G	G	C	G	C	T	T	G	C	C	G	G	G	G	C	G	A	T	C	G	T	C	T	C	A	C	C	T	-	-	-	-
56	MH709316	T	T	C	T	A	C	T	G	C	T	G	G	G	C	G	C	T	A	G	C	C	G	G	G	G	C	C	T	T	C	G	T	C	T	C	A	C	C	T	C	C	T	A
57	DQ479958	T	T	C	A	A	C	T	G	C	T	G	G	G	C	G	C	T	A	G	C	C	G	G	G	G	C	G	T	T	C	G	T	C	T	C	A	C	C	T	C	C	T	A
58	MH709352	T	T	C	A	A	C	T	G	C	A	G	G	G	C	G	C	T	T	G	C	C	G	G	G	G	C	G	T	T	C	G	T	C	T	C	A	C	C	T	C	C	A	A
59	MH709341	T	T	C	T	A	C	A	G	C	T	G	G	G	C	G	C	T	A	G	C	C	G	G	G	G	C	G	T	T	C	G	A	C	T	C	A	C	C	T	C	C	A	A
60	KY037796	C	T	C	T	A	A	A	G	A	T	G	G	G	C	G	C	T	A	G	C	C	G	G	G	G	C	G	T	T	C	G	A	C	T	C	A	C	C	T	C	C	A	A
61	MH709363	C	T	C	T	A	A	A	G	A	A	G	G	G	C	G	C	T	A	G	C	C	G	G	G	G	C	G	T	T	C	G	A	C	T	C	A	C	C	T	C	C	A	A
62	MT370825	C	T	C	T	A	A	A	G	A	A	G	G	G	C	G	A	T	A	G	C	C	G	G	G	G	C	G	T	T	A	G	A	C	T	C	A	C	C	T	C	C	A	A
63	MW545806	C	T	C	T	A	A	A	G	A	A	G	G	G	C	G	A	T	A	G	C	C	G	G	G	G	C	G	T	T	A	G	A	C	T	C	A	C	C	T	C	C	A	A
64	MW545807	C	T	C	T	A	A	A	G	A	A	G	G	G	C	G	A	T	A	G	C	C	G	G	G	G	C	G	T	T	A	G	A	C	T	C	A	C	C	T	C	C	A	A
65	MW545808	C	T	C	T	A	A	A	G	A	A	G	G	G	C	G	A	T	A	G	C	C	G	G	G	G	C	G	T	T	A	G	A	C	T	C	A	C	C	T	C	C	A	A
66	JF306641	C	T	C	T	A	A	A	G	A	A	G	G	G	C	G	A	T	A	G	C	C	G	G	G	G	C	G	T	T	A	G	A	C	T	C	A	C	C	T	C	C	A	A
67	KJ808816	C	T	C	T	A	A	A	G	A	A	G	G	G	C	G	A	T	A	G	C	C	G	G	G	G	C	G	T	T	C	G	A	C	T	C	A	C	C	T	C	C	A	A
68	MH709309	C	T	C	T	A	A	A	G	C	A	G	G	G	C	G	C	T	A	G	C	C	G	G	G	G	C	G	A	T	C	G	A	C	T	C	A	C	C	T	C	A	A	A
69	MH709320	C	T	C	T	A	A	A	G	C	A	G	G	G	C	G	C	T	A	G	C	C	G	G	G	G	C	G	T	T	C	G	A	C	T	C	A	C	C	T	C	C	T	A
70	MH709329	C	T	C	T	A	A	A	G	C	A	G	G	G	C	G	C	T	A	G	C	C	G	G	G	G	C	G	T	T	C	G	A	C	T	C	A	C	C	T	C	C	A	A
71	MH709331	C	T	C	T	A	A	A	G	C	T	G	G	G	C	G	A	T	A	G	C	C	G	G	G	G	C	G	T	T	C	G	A	C	T	C	A	C	C	T	C	C	A	A
72	MF898328	C	T	Y	T	A	A	A	G	A	A	G	G	G	C	G	A	T	T	G	C	C	G	G	G	G	C	G	A	T	C	G	A	C	T	C	A	C	C	T	C	C	A	A
73	AB097932	C	T	C	T	A	A	A	G	A	A	G	G	G	C	G	A	T	T	G	C	C	G	G	G	G	C	G	A	T	C	G	A	C	T	C	A	C	C	T	C	C	A	A
74	AB097933	C	T	C	T	A	A	A	G	A	A	G	G	G	C	G	A	T	T	G	C	C	G	G	G	G	C	G	A	T	C	G	A	C	T	C	A	C	C	T	C	C	A	A
75	KF811485	C	T	C	T	A	A	A	G	A	A	G	G	G	C	G	A	T	T	G	C	C	G	G	G	G	C	G	A	T	C	G	A	C	T	C	A	C	C	T	C	C	A	A
76	JN704698	C	T	C	T	A	A	A	G	A	A	G	G	G	C	G	C	T	T	G	C	C	G	G	G	G	C	G	A	T	C	G	A	C	T	C	A	C	C	T	C	C	A	A
77	KU926321	C	T	C	T	A	A	A	G	A	A	G	G	G	C	G	C	T	T	G	C	C	G	G	G	G	C	G	A	T	C	G	A	C	T	C	A	C	C	T	C	C	A	A
78	KU926322	C	T	C	T	A	A	A	G	A	A	G	G	G	C	G	C	T	T	G	C	C	G	G	G	G	C	G	A	T	C	G	A	C	T	C	A	C	C	T	C	C	A	A
79	MH709333	C	T	C	T	A	A	A	G	A	A	G	G	G	C	G	C	T	T	G	C	C	G	G	G	G	A	G	A	T	C	G	A	C	T	C	A	C	C	T	C	C	A	A
80	MH709376	C	T	C	T	A	A	A	G	A	A	G	G	G	C	G	C	T	T	G	C	C	G	G	G	G	A	G	A	T	C	G	A	C	T	C	T	C	C	T	C	C	A	A
81	MH709377	C	T	C	T	A	A	A	G	A	A	G	G	G	C	G	C	T	T	G	C	C	G	G	G	G	A	G	A	T	C	G	T	C	T	C	A	C	C	T	C	C	A	A
82	KU926312	C	T	C	T	A	A	A	G	A	A	G	G	G	C	G	A	T	T	G	C	C	G	G	G	G	A	G	T	T	C	G	A	C	T	C	A	C	C	T	C	C	A	A
83	MH709314	C	T	C	T	A	A	A	G	A	A	G	G	G	C	G	A	T	A	G	C	C	G	G	G	G	C	G	A	T	C	G	T	C	T	C	A	C	C	T	C	C	A	A
84	MT370826	C	T	C	T	A	C	A	G	C	A	G	G	G	C	G	A	T	A	G	C	C	G	G	G	G	A	G	T	T	A	G	A	C	T	C	A	C	C	T	C	C	A	A
85	MT370827	C	T	C	T	A	A	A	G	C	A	G	G	G	C	G	G	T	A	G	C	C	G	G	G	G	A	G	A	T	A	G	A	C	T	C	A	C	C	T	C	C	A	A
86	KU926314	C	T	C	T	A	C	A	G	C	A	G	G	G	C	G	G	T	A	G	C	C	G	G	G	G	A	G	A	T	A	G	A	C	T	C	A	C	C	T	C	C	A	A
87	KU926313	C	T	C	T	A	A	A	G	A	A	G	G	G	C	G	A	T	A	G	C	C	G	G	G	G	A	G	A	T	A	G	A	C	T	C	A	C	C	T	C	C	A	A
88	MH709313	C	T	C	T	A	A	A	G	A	A	G	G	G	C	G	C	T	T	G	C	C	G	G	G	G	A	G	A	T	A	G	A	C	T	C	T	C	C	T	C	C	T	A
89	MH709375	C	T	C	T	A	A	A	G	A	A	G	G	G	C	G	C	T	T	G	C	C	G	G	G	G	C	G	T	T	A	G	A	C	T	C	T	C	C	T	C	C	T	A
90	KC847290	C	T	C	T	A	A	A	G	A	A	G	G	G	C	G	C	T	T	G	C	C	G	G	G	G	C	G	A	T	A	G	A	C	T	C	T	C	C	T	C	C	A	A
91	DQ479956	C	T	C	T	A	A	A	G	C	T	G	G	G	C	G	A	T	A	G	C	C	G	G	G	G	C	G	T	T	A	G	A	C	T	C	T	C	C	T	-	-	-	-
92	MH709339	C	T	C	T	A	A	A	G	A	A	G	G	G	C	G	C	T	A	G	C	C	G	G	G	G	C	G	T	T	C	G	T	C	T	C	T	C	C	T	-	-	-	-
93	JQ972913	C	T	C	T	A	A	A	G	A	A	G	G	G	C	G	C	T	A	G	C	C	G	G	G	G	C	G	T	T	C	G	T	C	T	C	T	C	C	T	-	-	-	-
94	KU926311	C	T	C	T	A	A	A	G	A	A	G	G	G	C	G	C	T	A	G	C	C	G	G	G	G	C	G	T	T	C	G	T	C	T	C	T	C	C	T	-	-	-	-
95	MH709344	C	T	C	T	A	A	A	G	A	A	G	G	G	C	G	C	T	A	G	C	C	G	G	G	G	C	G	T	T	C	G	A	C	T	A	T	C	C	T	-	-	-	-
96	DQ479957	C	T	C	T	A	A	A	G	A	A	G	G	G	C	G	A	T	A	G	C	C	G	G	G	G	A	G	T	T	C	G	T	C	T	C	T	C	C	T	-	-	-	-
97	DQ008354	C	T	Y	A	A	C	A	G	M	A	G	G	G	C	G	M	T	A	G	C	C	G	G	G	G	M	G	W	T	M	G	A	C	T	C	A	C	C	T	C	C	A	A
98	DQ008355	C	T	C	A	A	C	A	G	C	A	G	G	G	C	G	M	T	A	G	C	C	G	G	G	G	M	G	A	T	M	G	A	C	T	C	A	C	C	T	C	C	A	A
99	MH709366	C	T	C	T	A	C	A	G	C	A	G	G	G	C	G	A	T	A	G	C	C	G	G	G	G	A	G	A	T	C	G	T	C	T	C	A	C	C	T	C	C	A	A
100	MH709343	T	T	C	T	A	C	A	G	C	A	G	G	G	C	G	C	T	A	G	T	T	G	G	G	G	C	G	A	T	C	G	A	C	T	C	T	C	C	T	-	-	-	-
101	DQ479955	C	T	C	T	A	C	A	G	A	A	G	G	G	C	G	C	T	A	G	C	C	G	G	G	G	C	G	A	T	T	G	A	C	T	C	T	C	C	T	C	C	T	A
102	MF004348	C	T	C	T	A	C	T	G	A	A	G	G	G	C	G	C	T	T	G	C	C	G	G	G	G	C	G	A	T	C	G	T	C	T	C	A	C	C	T	C	A	T	A
103	MT370828	C	T	C	T	A	C	T	G	A	A	G	G	G	C	G	C	T	T	G	C	C	G	G	G	G	C	G	A	T	C	G	T	C	T	C	A	C	C	T	C	A	T	A
104	MT370829	C	T	C	T	A	C	T	G	A	A	G	G	G	C	G	C	T	T	G	C	C	G	G	G	G	C	G	A	T	C	G	T	C	T	C	A	C	C	T	C	A	T	A
105	MT370830	C	T	C	T	A	C	T	G	A	A	G	G	G	C	G	C	T	T	G	C	C	G	G	G	G	C	G	A	T	C	G	T	C	T	C	A	C	C	T	C	A	T	A
106	KU926319	C	T	C	T	A	C	T	G	A	A	G	G	G	C	G	C	T	T	G	C	C	G	G	G	G	C	G	A	T	C	G	T	C	T	C	A	C	C	T	C	A	T	A
107	KU926320	C	T	C	T	A	C	T	G	A	A	G	G	G	C	G	C	T	T	G	C	C	G	G	G	G	C	G	A	T	C	G	T	C	T	C	A	C	C	T	C	A	T	A
108	KJ767492	C	T	C	T	A	C	T	G	C	A	G	G	G	C	G	C	T	T	G	C	C	G	G	G	G	C	G	A	T	C	G	T	C	T	C	A	C	C	T	C	A	T	A
109	KU926315	C	T	C	T	A	C	A	G	A	A	G	G	G	C	G	A	T	T	G	C	C	G	G	G	G	C	G	A	T	C	G	T	C	T	C	T	C	C	T	C	A	T	A
110	KU926318	C	T	C	T	A	C	T	G	A	A	G	G	G	C	G	A	T	T	G	C	C	G	G	G	G	C	G	A	T	C	G	T	C	T	C	T	C	C	T	C	A	T	A
111	KU926317	C	T	C	T	A	C	T	G	A	A	G	G	G	C	G	A	T	A	G	C	C	G	G	G	G	C	G	A	T	C	G	T	C	T	C	T	C	C	T	C	A	T	A
112	MH709310	C	T	C	T	A	A	A	G	A	A	G	G	G	C	G	A	T	T	G	C	C	G	G	G	G	C	G	A	T	C	G	T	C	T	C	A	C	C	T	C	A	T	A
113	MH709359	C	T	C	T	A	A	A	G	A	A	G	G	G	C	G	C	T	T	G	C	C	G	G	G	G	A	G	A	T	C	G	T	C	T	C	A	C	C	T	C	A	T	A
114	MH709311	C	T	C	T	A	A	A	G	A	A	G	G	G	C	G	A	T	T	G	C	C	G	G	G	G	A	G	A	T	C	G	A	C	T	A	T	C	C	T	C	A	T	A
115	KJ767491	C	T	C	T	A	A	A	G	A	A	G	G	G	C	G	A	T	T	G	C	C	G	G	G	G	C	G	A	T	C	G	A	C	T	C	T	C	C	T	C	A	T	A
116	KU926316	C	T	C	T	A	A	A	G	A	A	G	G	G	C	G	A	T	T	G	C	C	G	G	G	G	C	G	A	T	C	G	A	C	T	C	T	C	C	T	C	A	T	A
117	MH709337	C	T	C	T	A	C	A	G	A	A	G	G	G	C	G	A	T	A	G	C	C	G	G	G	G	C	G	A	T	C	G	A	C	T	C	A	C	C	T	C	A	T	A
118	MH709319	C	T	C	A	A	A	A	G	C	A	G	G	G	C	G	C	T	A	G	C	C	G	G	G	G	C	G	A	T	C	G	A	C	T	C	A	C	C	T	T	A	T	A
119	MH709355	C	T	C	T	A	A	A	G	C	A	G	G	G	C	G	A	T	T	G	C	C	G	G	G	G	C	G	A	T	A	G	A	C	T	C	A	C	C	T	C	A	A	A
120	MH709321	T	T	C	T	A	A	T	G	A	T	G	G	G	C	G	C	T	T	G	C	C	G	G	G	G	C	G	A	T	C	G	A	C	T	C	A	C	C	T	C	C	T	A
121	MH709315	C	T	C	T	A	A	A	G	C	A	G	G	G	C	G	C	T	T	G	C	C	G	G	G	G	C	G	A	T	C	G	A	C	T	A	A	C	C	T	C	A	A	C
122	MH709346	C	T	C	T	A	A	A	G	C	A	G	G	G	C	G	C	T	T	G	C	C	G	G	G	G	C	G	A	T	C	G	T	C	T	A	T	C	C	T	C	C	A	A
123	AJ871403	C	T	C	T	A	C	A	G	T	T	G	G	G	C	G	T	T	T	G	C	C	G	G	G	G	C	G	A	T	T	G	T	C	T	T	T	C	C	T	C	C	A	A
124	MH709332	T	T	C	A	A	C	A	G	C	A	G	G	G	C	G	C	T	A	G	C	C	G	G	G	G	C	G	T	T	C	G	T	C	T	C	A	C	C	T	C	C	T	A
125	MH709351	T	T	C	T	A	C	A	G	A	A	G	G	G	C	G	C	T	A	G	C	C	G	G	G	G	C	G	T	T	C	G	T	C	T	C	A	C	C	T	-	-	-	-
126	MH709342	T	T	C	T	A	C	T	G	C	T	G	G	G	C	G	A	T	T	G	C	C	G	G	G	G	C	G	T	T	C	G	T	C	T	A	T	C	C	T	C	C	T	A
127	JN704706	T	T	C	T	A	A	T	G	A	T	G	G	G	C	G	A	T	T	G	C	C	G	G	G	G	A	G	T	T	C	G	T	C	T	A	T	C	C	T	C	C	T	A
128	MH709374	T	T	C	T	A	C	T	C	C	T	C	G	G	C	G	C	T	A	G	C	C	G	G	G	G	C	G	A	T	C	G	T	C	T	C	T	C	C	T	C	C	T	A
129	MH709361	T	T	C	T	A	C	T	G	A	A	G	G	G	C	G	C	T	A	G	C	C	G	G	G	G	A	G	T	T	A	G	T	C	T	A	T	C	C	T	-	-	-	-
130	JN704701	C	T	C	T	A	A	A	G	C	T	G	G	A	C	A	A	T	G	G	C	C	A	T	G	G	A	G	A	T	C	G	T	C	T	C	A	C	C	T	C	C	T	A
131	JN704697	C	T	C	T	A	C	T	G	C	A	G	G	G	C	G	C	T	T	G	C	C	G	G	G	G	C	-	N	T	C	G	A	C	T	C	A	C	C	T	C	C	A	A
132	MH709340	T	C	A	A	A	A	A	G	A	A	G	G	G	A	G	A	T	T	G	C	C	G	G	G	G	C	G	T	T	C	G	T	C	T	C	T	C	C	T	C	C	T	A
133	JN704692	T	T	-	-	-	-	-	-	-	-	-	-	-	-	-	-	-	-	T	C	C	G	G	G	G	C	G	A	T	C	G	A	C	T	C	A	C	C	T	C	C	T	A
134	JN704702	T	T	C	A	-	C	T	G	C	A	G	G	G	C	G	C	T	A	G	C	C	G	G	G	G	C	G	A	T	C	G	T	C	T	-	-	-	-	-	-	-	-	-
135	JN704691	T	T	C	A	A	C	T	G	C	A	G	G	G	C	G	C	T	T	G	C	C	G	-	-	-	-	-	A	T	C	G	A	C	T	C	T	C	C	T	C	C	T	A
136	JN704704	T	T	C	T	A	C	T	G	C	A	G	G	G	C	G	C	T	T	G	C	C	G	G	-	-	-	-	-	T	C	G	T	C	T	C	T	C	C	T	C	C	T	A
137	JN704703	T	T	C	A	A	C	T	G	C	A	G	G	-	-	G	C	T	T	G	C	C	G	-	-	-	-	-	-	-	-	-	-	-	-	-	-	-	-	-	-	-	-	-
138	JN704699	C	T	C	T	A	A	A	G	C	A	G	G	G	C	-	-	-	-	-	-	-	-	N	G	G	C	G	A	T	C	G	A	C	T	C	A	C	C	T	C	C	T	A
139	JN704705	T	T	C	T	A	C	T	G	C	A	G	G	G	C	-	-	-	-	-	-	-	-	G	G	G	C	G	A	T	C	G	A	T	T	C	A	T	C	T	C	C	T	A
140	JN704709	T	T	C	T	A	C	A	G	C	A	G	G	-	-	-	C	T	A	G	C	C	G	G	G	G	C	G	A	T	C	G	A	C	T	C	T	C	C	T	-	-	-	-
141	MH499467	T	T	C	T	T	C	A	G	C	A	G	-	-	-	G	C	G	T	G	C	C	G	G	G	T	C	G	A	G	C	C	A	C	G	C	A	C	A	G	C	C	T	A
