# Supplementary material for: G-quadruplexes formed by Varicella-Zoster virus reiteration sequences suppress expression of glycoprotein C and regulate viral cell-to-cell spread
Source: PLoS Pathog. 2023 Jan 11;19(1):e1011095. doi: 10.1371/journal.ppat.1011095 (PMC9873165; doi:10.1371/journal.ppat.1011095)
Supplement: S1 Table — (XLSX) [file ppat.1011095.s011.xlsx]

## Sheet: Sheet1
S1 Table. G4 motifs found in pOka R2 and their mutant sequences used in this study.
GQ12	5’-GGGCGTTGGCTGCGGGATCGGGCTTTCGGG-3’
GQ12m	5’-GTGCGTTTGCTGCTGGATCTGGCTTTCGTG-3’
GQ13	5’-GGGATCGGGCTTTCGGGTAGCGGCCGAGGTGGGCGCGACGGCGGG-3’
GQ13m	5’-TGGATCTGGCTTTCGTGTAGCGGCCGAGGTTGGCGCGACGGCTGG-3’
GQ14	5’-GGGCTTTCGGGTAGCGGCCGAGGTGGGCGCGACGGCGGGATCGGG-3’
GQ14m	5’-TGGCTTTCGTGTAGCGGCCGAGGTTGGCGCGACGGCTGGATCTGG-3’
GQ15/16/18/19/23/24	5’-GGGCGCGACGGCGGGATCGGGATTTCGGG-3’
GQ15m/16m/18m/19m	5’-TGGCGCGACGGCTGGATCTGGATTTCGAG-3’
GQ23m/24m	5’-TGGCGCGACGGCTGGATCTGGATTTCGTG-3’
GQ17/20/25	5’-GGCGCGACGGCGGGATCGGGATTTCGGG-3’
GQ17m/20m	5’-GGCGCGACGGCTGGATCTGGATTTCGAG-3’
GQ25m	5’-GGCGCGACGGCTGGATCTGGATTTCGTG-3’
GQ21	5’-GGGATCGGGATTTCGGGAAGCGGCCGAGGTGGGCGCGACGGCGGG-3’
GQ21m	5’-TGGATCTGGATTTCGAGAAGCGGCCGAGGTTGGCGCGACGGCTGG-3’
GQ22	5’-GGGATTTCGGGAAGCGGCCGAGGTGGGCGCGACGGCGGGATCGGG-3’
GQ22m	5’-TGGATTTCGAGAAGCGGCCGAGGTTGGCGCGACGGCTGGATCTGG-3’
GQ26/27/31/32/34/35/39/40	5’-GGGCGCGACGGCGGGATCGGGCTTTCGGG-3’
GQ26m/27m/31m/32m/34m/35m/39m/40m	5’-TGGCGCGACGGCTGGATCTGGCTTTCGAG-3’
GQ28/33/36/41	5’-GGCGCGACGGCGGGATCGGGCTTTCGGG-3’
GQ28m/33m/36m/41m	5’-GGCGCGACGGCTGGATCTGGCTTTCGAG-3’
GQ29/37	5’-GGGATCGGGCTTTCGGGAAGCGGCCGAGGTGGGCGCGACGGCGGG-3’
GQ29m/37m	5’-TGGATCTGGCTTTCGAGAAGCGGCCGAGGTTGGCGCGACGGCTGG-3’
GQ30/38	5’-GGGCTTTCGGGAAGCGGCCGAGGTGGGCGCGACGGCGGGATCGGG-3’
GQ30m/38m	5’-TGGCTTTCGAGAAGCGGCCGAGGTTGGCGCGACGGCTGGATCTGG-3’
