# Supplementary material for: G-quadruplexes formed by Varicella-Zoster virus reiteration sequences suppress expression of glycoprotein C and regulate viral cell-to-cell spread
Source: PLoS Pathog. 2023 Jan 11;19(1):e1011095. doi: 10.1371/journal.ppat.1011095 (PMC9873165; doi:10.1371/journal.ppat.1011095)
Supplement: S2 Table — (XLSX) [file ppat.1011095.s012.xlsx]

## Sheet: Sheet1
S2 Table. Primers used for ORF14 cloning and bacmid mutagenesis.
LMV2825	5’-GATGTCGACATGAAGCGGATACAAATA-3’
LMV2826	5’-GATGCGGCCGCTTATGAACAGCAACGG-3’
LMV2847	5’-ATAAGAATGCGGCCGCGATGAACAGCAACGG-3’
LMV2877	5’-GTTGCGAATGTAATAAAATGATATACACAGACGCGTTTGGTTGGTTTCTGGGCCTGGTGATGATGGCGGGATCG -3’
LMV2878	5’-GGGTCTTATCGCAGTTATCGCAACCCTATGCATCCGTTGCTGTTCATAAATCAGAAGAACTCGTCAAGAAGGCG -3’
LMV2879	5’-GTTGCGAATGTAATAAAATGATATACACAGACGCGTTTGGTTGGTTTCTGTCTAAGCGTAATCTGGAACATCGTATGGGTATGAACAGCAACGGATGCATAGGGTTG CGATAACTGCGATAAGACCC-3’
LMV2880	5’-GGGTCTTATCGCAGTTATCGCAACCCTATGCATCCGTTGCTGTTCATACCCATACGATGTTCCAGATTACGCTTAGACAGAAACCAACCAAACGCGTCTGTGTATATCATTTTATTACATTCGCAAC -3’
LMV2881	5’-CATGTAACAAGGCATGATAAATGTGTGAAAATAGGGTATGGATTGTATTCGGCCTGGTGATGATGGCGGGATCG -3’
LMV2882	5’-AAGCGGATACAAATAAATTTAATTTTAACGATCGCGTGTATACAATTATCGTCAGAAGAACTCGTCAAGAAGGCG -3’
LMV2883	5’-CATGTAACAAGGCATGATAAATGTG-3’
LMV2884	5’-AAGCGGATACAAATAAATTTAATTTTAACG -3’
